# Supplementary material for: Genomic Fossils Calibrate the Long-Term Evolution of Hepadnaviruses
Source: PLoS Biol. 2010 Sep 28;8(9):e1000495. doi: 10.1371/journal.pbio.1000495 (PMC2946954; doi:10.1371/journal.pbio.1000495)
Supplement: Dataset S1 — FASTA file containing the 15 eZHBVs found in the July 2008 assembly of the zebra finch genome (see also Table 1 ). (0.01 MB DOC) [file pbio.1000495.s001.txt]

>eZHBVa
AGTCTTCCTGCAGTCTTCCAGCCTGTTTTAATCACTACTCACTTTATTGAGGATTTCTGG
CAAACTGCACAGGGTATTGTCCCATGTTGTGGATACCCCACAAGCACAGATTGCTGCTGG
TACAGAACCAGTTCCTTGGGGTTTTACAGTACATGAGGTCAGGCAGAAGGATTTAGTATT
GCATGATTTATTCAACCATCAGGAAGAAAGAATCCCCAATTTTAGACCTGATTATCCTGT
ACTAGCACAAGTCTATACACCTTTGAGAG
>eZHBVb
TTACTTTGGAGAGAAAGTAAGGTAGCTGAATATGTGGCCAAAGTAAGAAAGTGATTGGCC
ACTCCTTCCCAGTACAGAGAAAGAGATGCCCCAACCATTGAAACAATCTTTTCACCAGAC
AGGCTGGCA
>eZHBVc
GAAGATGTGAAGTTAAAGCCACAGAGCTACATGGGAGGTTGAAATCCAGAGAAAGGGCCG
GGTCTCCATGATGCCACACAGGTTCCCCTGCGCCACGTTCTTCAGGATCTGGAGGCAGAT
CCTCCTCACCTAGGAGGACATGACAAGGGCCTCCATTCCCTGGGCAAATTAAAAGGCCTT
TATAAAATATTGGGGTGCACATTTAATCCTGAGTGGAAAGTACCTAACATTACAGAAACA
AATTTCTCTCTTAATATTAGAGATGAGATTCCCTCAAGAATTTGGAAATATTTGACTCCA
GCCAAATTTTGGCCCAAGAGCATTTCCTACTTTCCAAAAGAAACTTGGATTAAAAACAAA
TACCCAGGGAATGAAAAATTTAATCAACCTATAGCTAAACTTTATTTAGAACAACTCTTT
GAGGCTGGCATCCTGTACAGACGAGAATCTCAACATGTGATATCCCATGAAGGTCCTGCC
TTCCCTTGGCAGGAGCAGGTCCTTGTC
>eZHBVd
CATCCTCAGCTGAGGATGAGCCAGTCCTACTGTATTTCAGGGTGTACTTTTTATCCCAAC
TGGAAAGCACCAAATATAATAGAAACAAATTTTTCTTTAAAACTCCCCCAGGAGATTCCC
TCTAGAAATTGGAAATATTAGACTCCAGCCAAATTTTGGCCCAAAAGTATTTGCTATTTC
CCTAAGGAAACAAGGATTAAATACCATAAATACCCAGGGAACAAGAAGAGCCATGAGGAT
ATAGCT
>eZHBVe
CATTCCCTGGGTAGATTGCAAGGGCTCTACTGCATTTCAGGGTGGACTTTTAATCCCGAC
TGGAAAGTACCAAAAATAGAAGAGACAAATTTCTCATTGGAAGTCCTAGCTGAGATTCCC
TCTAGAAAC
>eZHBVf
TTTAATCCCGACTGGAAAGTACCAAATATAAAAGAAACAATTTCTCCTTCAAAGTCCTCC
AGGAGGTTCCCTCTAGAAACTGTAAATATCTGACTGCAGCCAAATTCTGAAAGAGCTTTT
CCTACTTTCCTAAGGAAACAGGGATTAAATAAAAATATCCATTTTGATATACCCATTTAA
ATATCCGTTTTGAAACAGGGATTAATCAACATATCAATATATGTCTGAAAAGACATCAGG
ATATAGTCAAATTATACCTACAATAACTTTGTGATACTGGCATCCTATACAGAAGTGAAT
CTAAACATTCAATTACATACAAAGGTGTTACCTAT
>eZHBVg
TTTAATCCCAACTGGAAAGTACCAAATATAAAAGAAACAATTTCTCCTTAAAAATCCTCG
AGCAGATTCCCTCTAGAAACTGGAAATACCTGACTCCAGCCAAATTCTGACCCAAGAGCA
TTTCCTACTTTCCTTAAGGAAACAAGG
>eZHBVh
GTCCTTGAGGAGATTCCCTCTAGAAACTGGAAATATTTGACTCCAGCCAAATTTTGGCCC
AAGAGCATTTCCTACTTTCCTAAGGAAATTGGGATTAAACCTAAATACCCAGGGAATGAA
AAGAGACATAATGATATAGTTAAG
>eZHBVi
AAGGGTATTTCCAACTTTCCGAGGCAGGAAGGAGTTAAAGATAAGTATCCATGGAACAAA
GAGTTTGTTGGTGAATATTTAACTAAATTGCTTAATGCAGGCATCTTGTACAGATGACTA
ACGAGACACAAGATCATTTTTAGGGGCACAATAGAGCAGTGGGAAAGACCATACCTTGCT
GTACAACAT
>eZHBVj
ACTAATTGTCCTCAGCGGCCTACTGGTTGGCTTTTTCTCGTTGACAAGAATTCTAGAAAT
ATTAAGGAGGCTAGACTGGTGGTGGTCTTCTCTCATTTTTCCCAAGGGAAGAATGGCCTG
TCCTTTCCAAAATACTGGGCACCAAACCTCTGCGCATTGTCCAGGATATTGCCCTTGGAA
ATGTTCTGGGTTTCTTTGGATGTGTCTCAGGTTTTTTATCATCTTCCTATGCAGACTCCT
AGTGCTACTCGGCTTGCTGTTTCCGACAGAGAATGGACCTATTCTTTTAGGAAAGCTCCA
ATGAGGGTCGGTCTTAGCCCTTTTCTCCTCCATCTCTTCAGCACTGCCCTCACAGCCAAA
ATTAGTCACTGGTTTAACATTTGGGCTTTTGCTTATATGGACTTCTTACTCAGCCACCCA
AGACATTGCTACCTTGCTACAGCTAGCCATGCTGTATGCAGTTTTCTCCAGCAACTAGGG
ATCAGAATAAACTATGATAAAGCTACTCCTTCACCGGTGTGTGAGATTCTTTTTCTAGGT
TACAAGATTGACCGTCTGACGATTCAGATCCCGGATGAACAATGGACAAAGACTAGGCAA
AAAATCAAGAAGATTTCTACAACCAAAGAATATGATTGGAAAATCCTTCAGAGACTCGTG
GGACATTTAAATTTCTTAATTCCTTTTACCAGGTTTTCTATATGTGTGTTACAACCTATG
TATCGAGCAATCACTGTAAAATGTAATTTTGTATTTTCAAAAACTTATTGCGCAGTTTTG
TTGAAAATGCTTGATCACAGATACAAATGGAAAATCAATCTGAAACCATCAATACCAATT
CCTCAGTTAGCAACTGATGCTACCCCCGACATTGGAGCCATATCCCAAAAGACTGGCGGG
TGGTCTCACATCAAATTTTCAAAAGAGAGGCATATTCATATGCAGGAATTATTGATGGTT
CTGTGTGCCCGGTTAATGATTAGGCCCAGATCTTTGCTTTGTGATAATCACTTTGTATGT
CACAAGAAATTTGGGACTTTGCCCTGGTTGTTTGCTCTCTATGCAAACATACTTCTAAAG
AAGACGTTGCTGCACTTTGTTCCATCCAAATACAACCCTGCAGATAGCCCCACCTGAGGG
AGGCTGTCTGATTGGTCAGAAGTTTATTATTCAAACCTCCAGAAGCCCTTAAATCTACCA
TCCAGGCTA
>eZHBVk
CTTGGACAGATCTTGCTCATGGACATGCCCATAATGTCCCTGGATGTATCTTAGGCTTTT
TATCATCTTCCTCTTAATCCTGTTTCTGCCATGCAGCTTACTGATCTGACAAAAAACTGG
TCTACTATTTTTTGAAAAATCCAGTGATACTGGTCTCAGTATCATTGGAGTTTTCTCCTC
CCTCTTTTCTCCTCCCTCATTCTCAATGGCTGTCAGAGCTAAATACCTCATCACTGGAAT
ATTTAGACACTTGCTAACAAATAGCTTCCTCCTCTGCTACACAGCCTCTTGTTATCTTAA
CTCGCTTAGCCATAGCCTGCTGTTTTCTTGAAAGCATTGGAATAATAATAAATTTTGATA
AATGTACTTCATCACCTGTTGAAGAACTAAAATTCCCTGGGTCTGAATTGTACAAGGACT
GGTGTGACTATATCTGATGAAAAATTGATTGCAAGTGAACAGGTTGATAAACAAATTGAT
TGTAGTGATTTTTGTTATTTTAAAATCCTGCAGAGATTAATATGCCAAGTAACCTTTGGC
ATTCCTTTTACTACTTATTCTAAATGTGTTTGACAAGCATTGTATGCTTCTATAATAAGC
AAAAAAAAATTTATTTTCTGTCCATGTAAAACTTTATTGCATAAAATGTATTATCAAGGA
GTTGAATGGAAATTAGAGCCCAAAACCAGTGTTTCTGTTCCTAAGCTTGCGACAGATGCC
ATGTTGAAAGTTGAAGTCGTCTCCCATATCACTGGCAAAATGTCTTCTGTCATTTTGCAG
GACCAGGCCCATAGACATTCAGGAATTTCTGACGGCATCAGTTGCAGTTTCTTTGATCAA
ACCGCAGTCTTTGATCTGTGACTCAACATTTGTCTGCCGAAAATATCTCAGATTTTTGCC
ATGGAGATTTGCCCTGTGGGCCAGGCAAACCTTATCTCAGGTCAAAGTGTACTGGACTCC
TGCAAAGTTTAACTCAGCAGATGGCTCAACATGTGGGAGACCATCTGATTGGACTGCACT
CCCTTGTTTTTCACTCAGACAGCCCTTACAACTGCCA
>eZHBVl
GTGGTGGATTCCTCTCAGTTCTCCAGAGGAAAGAACTCTATGTGATTTCCAAAATATTGG
GCCCTGAATCTCACCACACTTTGTGGGATATTGCCCATGGGGCTGCCCAGGATTTCTTTG
AACTTATCTCAGGTTTTTTATTATCTTCCTATTAACCCTGCTAGTGGGATCAGGCTTGCT
ATATCTGACAGGGAGCATGTCTACCATTTCAGAAAAGCTGCAATGGGAGTCACTCTCAGC
CCTTTTCTCCTCCATCTCTTCTCTCCTGCCCTCGCAGCCAAAACCAGCAGCAGCTGCTCC
CATGTTTGGACTCTTGCTGATATGGATGACTTCCTCCCCTGCCACCCAAACACTCATCAC
CTTAACACAATTGGCCACTCTGGGTGCAATTTTCTCCAAGAGCCGGGTCAGCATGGATAA
ATCAGCTCATTCGCCGATGACAAGTGTCAGTTCCTGGGATACAGGATCATCGAATCGAAG
AACTGCAATAAAGAAAATCAAAGGAATGAAAATATGAAAGGAATGAAGATTAAAGGA
>eZHBVl*
GTGGTGGATTCCTCTCAGTTCTCCAGAGGAAAGAACTCTATGTGGTTTCCAAAATATTGG
GCCCTGAATCTCACCACACTTTGTGGGATATTGCCCATGGGGCTGCCCAGGATTTCTTTG
AACTTATCTCAGGCTTTTTATTATCTTCCTATTAACCCTGCTAGTGGGAGCAGGCTTGCT
ATATCTGACAGGGAGCATGTCTACCATTTCAGAACAGCTGCAATGGGAGTCGCTCTCAGC
CCTTTTCTCCTCCATCTCTTCTCTCCTGCCCTCACAGCCAAAATCAGCAGCAGCTGCTTC
CATGTTTGGACTCTTGCTGATATGGATGACTTCCTCCCGTGCCACCCAAACACTCATCAC
CTTAACACAATTGGCCACTCTGGGTGCAATTTTCTTCAAGAGCTGGGTCAGCAGGGATAA
ATCAGCTCATTCGCCGACGACAAGTGTCAATTCCTGGGATACAGGATCATCGAATCGAAG
AACTGCAATAAAGCAAATCAAAGGAATGAAAATATGAAAGGAATGAAGATTAAAGGA
>eZHBVm
GGTAGGATTTTTCTTGTTGACAAGAACACTAGAAATACTGAGGAGGCTAGACTTGTGGTA
GACTTCTCTCAGTTCTCCAGGGGAAAGACCAAGTTGTCCTTTCCAAGGTACTGTGCCCCG
AATCTCAGAGCACTGTCCCGGATATTGCCTGGAGATGTCCAGGATTTCTCTGGATGTGTC
TCAGGCTTTTTATCGTATTCCTATGCATCCTCTTAGTGCTTTGTGGCTTGTGATATCTGA
CAGACAGCGGTGCTACTATTTTCGAAAAGCTGCAATGGGGGTCGGTCTCAGCCCTTTCTC
CTCCATCTACTCACAACTGCCCTTGCAACCAAAATTGCTCACAGGTTCAATATTTGGGAT
TTTGCTTATATGGATGACTACTTAATCTGCCGCCCAAGCTCTTGTTACAAGTATCCACGC
TATATGCGGTTTTCTC
>eZHBVn
GTGAGCTGTGCTGATGGAGAACACGTCTGTTATTTTAGAAAAGCTGCTGTGGGAGTCAGT
CTTAGTCCTTTTCTCCTTCATCTCTTCTCTACTGCCCTCGCAGCCAAAATCAGTATAAAC
AGTACTGATTTGTTTAATGTTTGGACTTCTGCTTATATGGATGATTTCCTCCTCTGCCAC
CCAAATGCTCATCATCTTAACTCAGCTGTGCTCAGATCTGAGCTCACAAGTCCTGCTGAG
ACTTTCTGCCTTTGCTCCTTTCTCCAGCCCCTC
