# Supplementary material for: Genomic Fossils Calibrate the Long-Term Evolution of Hepadnaviruses
Source: PLoS Biol. 2010 Sep 28;8(9):e1000495. doi: 10.1371/journal.pbio.1000495 (PMC2946954; doi:10.1371/journal.pbio.1000495)
Supplement: Dataset S2 — Amino acid alignment (in FASTA format) of group 1 eZHBVs (see Figure 1 ) and representatives of known extant hepadnaviruses. Ambiguous regions, stop codons, and frameshifts were removed. The names of the sequences include the GenBank accession numbers. (0.00 MB DOC) [file pbio.1000495.s002.txt]

>Chimp - AY330912
HKVGNFTGLYSSTLP-FNPNWQTPSFPDIHLHQDIIRRLKLIMPARFYPNSTKYLPLEKG
IKPYYPDNVVNHYFQTRHYLHTLWEAGILYKRETTRSASFCGSPYSW
>Human - FJ787490    
HKVGNFTGLYSSTVPVFNPEWQTPSFPNIHLQEDIIRRLKLIMPARFYPNLTKYLPLDKG
IKPYYPKHAVNHYFKTRHYLHTLWKAGILYKRETTRSASFCGSPYSW
>Orangutan  - AF193864
HKVGNFTGLYSSTAPVFNPNWQTPSFPDIHLHQDITRRLKLIMPARFYPNSTKYFPPDKG
IKPYYPEHVVNHYFLTRHYLHTLWKAGILYKRETTRSASFCGSPYSW
>Woollymonkey - AY226578
HKVGPFLGLYSVSTLTFNPQWKTPQFPLIHLKENLIRKLKLVLPARFYPKATKYFPLEKG
IKPHYPNDVVNHYYQVQHYLHTLWEAGVLYKRETTHSASFFGTPYTW
>Woodchuck  - AY628098
HKTNAITGLYSNQAAQFNPHWIQPEFPELHLHNELIRKLQLNFPARFFPKATKYFPLIKG
IKNNYPNFALEHFFATANYLWTLWEAGILYLRKNQTTLTFKGKPYSW
>Arcticgroundsquirrel - AGU29144
HQTNAITGLYSTQTAKFNPEWKQPDFPKIHLSEDLFRKLKLNFPARFFPKATKYFPLSKG
IKNNYPDFSIEHFFAAATYLWTLWESGILYLRKNQTTLTFKGKPYSW
>Gibbon - AJ131574
HKVGNFTGLYSSTAPVFNSDWQTPSFPNIHLHQDIIRRLKLIMPARFYPNATKYLPLDKG
IKPYYPEHVVNHYFQTRHYLHTLWEAGILYKRETTRSASFCGSPYSW
>Gorilla - AJ131567
HKVGNFTGLYSSTLPIFNPNWQTPSFPDIHLHQDIIRRLKLVMPARFYPTSTKYLPLEKG
IKPYYPQDVVNHYFQTRHYLHTLWEAGILYKRETTRSASFCGSPYSW
>Groundsquirrel - NC_001484
HKTNVITGLYSTQTEKFNCNWKQPVFPKIHLDNNLFRRLKLVFPARFFPNATKYFPLLKG
IKDKYPNYTIEHFFAAANYLWTLWESGILYLRKNQTTLTFRGKPYSW
>Crane - AJ441113
HKLGKLTGLYQMKGCTFNPHWKVPDISDTHFDTQIVRNWKYLTPAKFWPKSISYFPVHAG
VKPKYPDDVKSHESIVGKYLIKLFEAGILYKRVSKHLVTFKGKTYQW
>Heron - M22056
HKLGKLTGLYQMKGCEFNPHWKIPDISATNFSQEIIRNWKYLTPAKFWPKSISYLPVHSG
VKPKYPEFQQNHESLVNDYLNKLFEAGILYKRVSKHLVTFKGPYFTW
>Roosgosse - AY494849
HKLGKLSGLYQMKGCDFNPQWKVPDISDTHFKLDIIRNWKYLTPAKFWPKSISYFPVHTG
VKPKYPDDVAGHEQIVGQYLTKLFEAGILYKRESKHLVTFKGTPYQW
>Snowgoose - AF111000
HHLGKLSGLYQMKGCTFNPNWKVPDISDTHFDIDVTRNWKYLTPAKFWPKSISYFPIQAG
VKNKYPDNVMQHESIVGKYLSKLYEAGILYKRVSKHLVTFKGQPYNW
>Whitestork - AJ251937
HKLGKLSGLYQMKGCEFNPDWKIPDISRTHINTEIVRNWKYLTPAKFWPKSISYFPVHAG
VKPKYPEFQNCHESLVNDYLSKLFEAGILYKRVSKHLVTFKGPSFSW
>Duck - AY494851
HHLGKLSGLYQMKGCTFNPEWKVPDISDTHFKSEIIRNWKYLTPAKFWPKSISYFPVQAG
VKPKYPDNVMQHESIVGKYLTRLYEAGILYKRISKHLVTFKGQPYNW
>eZHBVc    
HSLGKLKGLYKILGCTFNPEWKVPNITETNFSLNIRRIWKYLTPAKFWPKSISYFPKETW
IKNKYPGNEKFNQPIAKLYLEQLFEAGILYRRESQHVISHEGPAFPW
>eZHBVd    
HPQLRMSQSYCISGCTFYPNWKAPNIIETNFSLKLPRNWKY-TPAKFWPKSICYFPKETR
IKYKYPGNKKSHEDIA-------------------------------
>eZHBVf    
----------------FNPDWKVPNIKET-FSFKVLRNCKYLTAAKF--KSFSYFPKETG
IK-KYPICLKRHQDIVKLYLQ-LCDTGILYRSESKHSITYKGVTY--
>eZHBVg
----------------FNPNWKVPNIKET-FSLKILRNWKYLTPAKF-PKSISYFPKETR
-----------------------------------------------
>eZHBVh    
----------------------------------VLRNWKYLTPAKFWPKSISYFPKEIG
IKPKYPGNEKRHNDIVK------------------------------
