# Supplementary material for: Genomic Fossils Calibrate the Long-Term Evolution of Hepadnaviruses
Source: PLoS Biol. 2010 Sep 28;8(9):e1000495. doi: 10.1371/journal.pbio.1000495 (PMC2946954; doi:10.1371/journal.pbio.1000495)
Supplement: Dataset S3 — Amino acid alignment (in FASTA format) of group 2 eZHBVs (see Figure 1 ) and representatives of known extant hepadnaviruses. Ambiguous regions, stop codons, and frameshifts were removed. The names of the sequences include the GenBank accession numbers. (0.01 MB XLS) [file pbio.1000495.s003.txt]

>Chimp - AY330912
PRTPARVTGGVFLVDKNPHNTAESRLVVDFSQFSRGSTRVPWPKFAVPNLQSLTNLLSTN
LSWLSLDVSAAFYHLPLHPAAMPHLLVILGFRKIPMGVGLSPFLLAQFTSAICSVVRRAF
SYMDDVVLHLELYTAVTNFLLSLGIHLNPNK-TKRWGYSLHFMGYVIRKLPVNRPIDWKV
CQRIVGLLGFAAPFTQCGYPALMPLYACIQAKQAFTFSPTYKAFLVFADATPTIHTAELL
AACFARSRSGANIIGTDNSVVLSRKYTSFPWILRGTSFVYVPSALNPADDPS
>Human - FJ787490    
PRTPARVTGGVFLVDKNPHNTTESRLVVDFSQFSRGSTRVSWPKFAVPNLQSLTNLLSSN
LSWLSLDVSAAFYHIPLHPAAMPHLLVILGFRKIPMGVGLSPFLMAQFTSAICSVVRRAF
SYIDDVVLHLELFTAITNFLLSLGIHLNPHR-TKRWGYSLNFMGYVIRKLPINRPID-KV
CQRIVGLLGFAAPFTQCGYPALMPLYTCIQSKQAFTFSPTYKAFLVFADATPTIHTAELL
AACFARSRSGAKLIGTDNSVVLSQKYTSFP-ILRGTSFVYVPSALNPADNPS
>Orangutan - AF193864
PRTPARVTGGVFLVDKNPHNSSESRLVVDFSQFSRGSTSVSWPKFAVPNLQSLTNLLSSN
LSWLSLDVSAAFYHIPLHPADMPHLLVIMGFRKIPMGVGLSPFLLAQFTSAICSVVRRAF
SYMDDMVLHLELYTAVTNFLLSLGIHLNPSK-TKRWGYSLHFMGYVIRKLPVNRPIDWKV
CQRIVGLLGFAAPFTQCGYPALMPLYNCIQNRQAFTFSPTYKAFLVFADATPTIHTAELL
AACFARSRSGANIIGTDNSVVLSRKYTSFPWILRGTSFVYVPSALNPADDPS
>Woollymonkey - AY226578
PRTPSRITGGVFLVDKNPHNATESRLVVDFSQFSRGNTSVSWPKFAVPNLQSLTNLLSTD
LSWVSLDVSAAFYHLPLHPASMPHLLVIMGFRKVPMGLGLSPFLLAQFTSAICSVVRRAF
SYMDDVVLHLELLASVTTFLLALGIHLNPEK-TKRWGRALNFMGYVIQKLPCNRPIDWKV
CQRIVGLLGFVAPFTQCGYAALMPIYTCIQKHQAFTFSLVYKTFLVFADATPTIHTAELL
AACFARCWSGAKLIGTDNAVVLSRKYTHFPWILRGTCFVYVPSKLNPADDPS
>Woodchuck - AY628098
PRTPRRITGGVFLVDKNPNNSSESRLVVDFSQFSRGHTRVHWPKFAVPNLQTLANLLSTD
LQWLSLDVSAAFYHIPISPAAVPHLLVIMGFRKLPMGVGLSPFLLAQFTSALASMVRRNF
AYMDDLVLHLTIYTHICSVFLDLGIHLNVNK-TKWWGNHLHFMGYVIRSVPVNQPLDYKI
CERLTGILNYVAPFTLCGYAALMPLYHAIASRTAFVFSSLYKSWLVFADATPTIATAELI
AACLARCWTGARLLGTDNSVVLSGKLTSFPWILRGTSFCYVPSALNPADLPS
>Arcticgroundsquirrel - AGU29144
PRTPRRITGGVFLVDKHPHNSSESRLVVDFSQFSRGHTRVHWPKFAVLNLQALANLLSTN
LQWLSLDVSAAFYHIPVSPAAVPHLLVIMGFRKLPMGVGLSPFLLAQFTSALASMVRRNF
AYMDDLVLHLTIYSHICSVFLDLGIHLNVAK-TKWWGHHLHFMGYVIKSIPLNKPLDYKI
CERLTGILNYVAPFTKCGYAALLPLYQATS-RTAFVFSSLYHSWLVS-DATPTIATADVI
AACLARCWTGARLLGTDNSVVLSGKLTSYPWILRGTSFCYVPSAANPADLPS
>Gibbon - AJ131574
PRTPARVTGGVFLVDKNPHNSTESRLVVDFSQFSRGSTRVSWPKFAVPNLQSLTNLLSSN
LSWLSLDVSAAFYHLPLHPAAMPHLLVVLGFRKIPMGVGLSPFLLAQFTSAICSVVRKAF
NYMDDVVLHLELYTAVTNFLLSLGIHLNPTK-TKRWGYSLNFMGYVIKKLPVNRPIDWKV
CQRIVGLLGFAAPFTQCGYPALMPLYACIQAKQAFTFSPTYKAFLVFADATPTIHTAELL
AACFARSRSGANLIGTDNSVVLSRKYTSFPWILRGTSFVYVPSALNPADDPS
>Gorilla - AJ131567
PRTPARVTGGVFLVDKNPHNTAESRLVVDFSQFSRGSTRVPWPKFAVPNLQSLTNLLSSN
LSWLSLDVSAAFYHLPLHPAAMPHLLVVLGFRKIPMGVGLSPFLLAQFTSAICSVVRRAF
SYMDDVVLHLELYTAVTNFLLSLGIHLNPTK-TKRWGYSLNFMGYVIRKIPVNRPIDWKV
CQRIVGLLGFAAPFTQCGYPALMPLYACIQAKQAFTFSPIYKAFLVFADATPTIHTAELL
AACFARSRSGANIIGTDNSVVLSRKYTSFPWILRGTSFVYVPSALNPADDPS
>Groundsquirrel - NC_001484
PRTPRRITGGIFLVDKNPYNSSESRLVVDFSQFSRGHSRVHWPKFAVPNLQTLANLLSTN
LQWLSLDVSAAFYHIPVSPAAVPHFLVIMGFRKLPMGVGLSPFLLAQFTSALTSMVRRNF
AYMDDLVLHLTVYSHICSVFLDLGIHLNVEK-TKWWGHTLHFMGYTIKSIPINQPLDYKI
CERLTGILNYVAPFTKCGYAALLPLYQAIASHTAFVFSSLYKNWLVFADATPTIATAELI
AACLARCWTGARLLGTDNSVVLSGKLTSFPWILRGTSFCYVPSADNPADLPS
>Crane - AJ441113
TSWPNRITGRLFLVDKNSRNTEEARLVVDFSQFSKGKNAMHFPRYWSPNLSTLRRILPVG
MPRISLDLSQAFYHLPLNPASSSRLAVVYYFRKAPMGVGLSPFLLHLFTTALGTEISRRF
TYMDDFLLHLNISHAVCTFLQELGIRINFDKMTPSPVNEIRFLGYVIKKIQIGQWYDWKC
IQRFVGHLNFVLPFTKGNIEMFKPMYAAITNQVNFSFSSAYRTLLVATDATPTIHVQELL
MTCLAKLMIKPRCLLSDSTFVCHKRYQTLPWLLKNIQLYFVPSKYNPADGPS
>Heron - M22056
TSWPNRVTGRIFLVDKNSRNTEEARLVVDFSQFSKGKNAMRFPKYWCPNLTTLRRILPVG
MPRISLDLSQAFYHLPLAPASSSRLAVVYYFRKAPMGVGLSPFLLHLFTTAIGAEIASRF
SYMDDFLLHLNISHAVCTFLQEFGIRINFDKMTPSPVTTIRFLGYEIKKIKVGQWYDWKC
IQRFIGHLNFVLPFTKGNIEMLKPMYDACTHRVNFAFSSRYKILLVATDATLTIHIQELL
MVCLAKLMIKPRCILTDSTYVCHRKFSKLPWLLTRLTLYYVPSKYNPADGPT
>Roosgoose - AY494849
TSWPNRITGRIFLVDKNSRNTEEARLVVDFSQFSKGKHAMRFPKYWSPNLSTLRRILPMG
MPRISLDLSQAFYHLPLNPASSSRLAIVYYFRKAPMGVGLSPFLLHLFTTALGSEISRRF
TYMDDFLLHLNISHAVCSFLQELGVRINFDKTTPSPVTEIKFLGYLIKKIQVGKWYDWKC
IQRFIGHLNFILPFTKGNVEMLKPMYHAVTHRVNFSFSSSYRTLLVATDATLTIHIQELL
MACLAKLMIKPRCLLTDSTFVIHKRYQTLPWLMQNIQLYFVPSKYNPADGPT
>Snowgoose - AF111000
TSWPNRITGKLFLVDKNSRNTTEARLVVDFSQFSKGKNAMRFPRYWSPNLTTLRRILPVG
MPRISLDLSQAFYHLPLNPASSSRLAVVYYFRKAPMGVGLSPFLLHLFTTALGSEISRRF
TYMDDFLLHLNISHAVCTFLQELGIRINFDKTTPSPVNEIRFLGYQIKKIKPGEWYDWKC
IQRFVGHLNFVLPFTKGNIEMLKPMYAAITNKVNFSFSSAYRTLLVATDATPTIHIQELL
MVCLARIMIKPRCILSDSTFVCHKRYQTLPWLLSPIQLHFVPSKYNPADGPS
>Whitestork - AJ251937
TSWPNRITGRIFLVDKNSRNTTEARLVVDFSQFSKGKNAMRFPKYWSPNLTALRRIVPLG
MPRISLDLSQAFYHLPLNPASSSRLAVVYYFRKAPMGVGLSPFLLHLFTTAIGAEISRRF
SYMDDFLLHLNISHAVCTFLQEFGIRINFDKMTPSPVTTIRFLGYEIKKIKVGQWYDWKC
IQRLIGHLNFVLPFTKGNVEMLKPMYDACTHRVNFAFSSRYKILLVATDATLTIHVQELL
MVCLARLMIKPRCILTDSTYVCHRKFNKLPWLLTRLTLYYVPSKYNPADGPT
>Duck - AY494851
TSWPNRITGKLFLVDKNSRNTEEARLVVDFSQFSKGKNAMRFPRYWSPNLTTLRRILPVG
MPRISLDLSQAFYHLPFNPASSSRLAIVYYFRKAPMGVGLSPFLLHLFTTALGSEISRRF
TYMDDFLLHLNISHSVCSFLQELGVRINFDKTTPSPVNEIRFLGYQIKKIKIGEWYDWKC
IQRFVGHLNFVLPFTKGNIEMLKPMYAAITNQVNFSFSSAYRTLLVATDATPTIHVQELL
MTCLAKIMIKPRCLLSDSTFVCHKRYQTLPWLLKPIPLYFVPSKYNPADGPS
>eZHBVj
TNCPQRPTGWLFLVDKNSRNIKEARLVVVFSHFSQGKNGLSFPKYWAPNLCALSRILPLE
MFWVSLDVSQVFYHLPMQTPSATRLAVTYSFRKAPMRVGLSPFLLHLFSTALTAKISHWF
AYMD-FLLYLAASHAVCSFLQQLGIRINYDKATPSPVCEILFLGYKIKKISTTKEYDWKI
LQRLVGHLNFLIPFTRFSICVLQPMYRAITVKCNFVFSKTYCAVLLATDATPDIHMQELL
MVLCARLMIRPRSLLCDNHFVCHKKFGTLPWLLKKTLLHFVPSKYNPADSPT
>eZHBVk
----------------------------------------------------LGQILLMD
MPIMSLDVS-AFYHLPLNPVSAMQL--VYYFLKNPVSLEFSPFLLH-------SQWLSEL
EYLDTCIAPLVLSHSLLFS-ESIGIIINFDKCTSSPVEELKFPG-LNKQIDCSDFCYFKI
LQRLICQVTFGIPFTTYSKCV-QALYASIISKKKFIFCPC-KTLLLATDAMLKIDIQEFL
TASVAVSLIKPQSLICDSTFVCRKYLRFLPWTLSQVKVYWTPAKFNSADGST
>eZHBVl
--------------------------VVDSSQFSRGKNSM-FPKYWALNLTTLCGILPMG
LPRISLNLSQVFYYLPINPASGIRLAIVYHFRKAAMGVTLSPFLLHLFSPALAAKTSSSL
ADMDDFLPHLNIGHSGCNFLQEPG---SMDKSAHS-DDKCQFLGYII--IK-G-------
------------------------------------------------------------
----------------------------------------------------
>eZHBVl*
--------------------------VVDSSQFSRGKNSMWFPKYWALNLTTLCGILPMG
LPRISLNLSQAFYYLPINPASGSRLAIVYHFRTAAMGVALSPFLLHLFSPALTAKISSSL
ADMDDFLPHLNIGHSGCNFLQELG---SRDKSAHS-DDKCQFLGYII--IK-G-------
------------------------------------------------------------
----------------------------------------------------
>eZHBVm
--------GRIFLVDKNTRNTEEARLVVDFSQFSRGKTKLSFPRYCAPNLRALSRILP-E
MSRISLDVSQAFYRIPMHPLSALWLVICYYFRKAAMGVGLSP-LLHLLTTALATKIAHRF
AYMDDYLIYK--IHAICGFL----------------------------------------
------------------------------------------------------------
----------------------------------------------------
>eZHBVm
------------------------------------------------------------
------------------------VSCVCYFRKAAVGVSLSPFLLHLFSTALAAKISINS
AYMDDFLLHLNETFCLCSFLQPL-------------------------------------
------------------------------------------------------------
----------------------------------------------------
