# Supplementary material for: Genomic Fossils Calibrate the Long-Term Evolution of Hepadnaviruses
Source: PLoS Biol. 2010 Sep 28;8(9):e1000495. doi: 10.1371/journal.pbio.1000495 (PMC2946954; doi:10.1371/journal.pbio.1000495)
Supplement: Dataset S4 — Alignment of orthologous eZHBVl and 5′ flanking region (in FASTA format) sequenced in various passerine birds. The 5′ end of eZHBVl corresponds to position 108 of the T. guttata sequence. The alignment includes the sequence of the primer 1978F, located in the 5′ flanking region of eZHBVl, and hfr1, located within eZHBVl. (0.00 MB XLS) [file pbio.1000495.s004.txt]

>Chloebia_gouldiae
---------------------AG-TTCAGTATTTGAATGTGAGCTGTGCTGGTTGCTGTC
CTCAGTCCTGTCCCCTCCCCAAAGGATAGCCTGGCTCGTGCCCAGTCCT--------GTG
GTGGATTTCTCTCAGTTCTACAGAGGAAAGAACTCTATGTGGTTTCCAAAATATTGGGCC
CTGAATCTCACCACACTTTGTGGGATATTGCCCATGGGGCTGCCCAGGATTTCTTTGGAC
TTATTTCAGGCTTTTTATCATCTTCCTATTAACCCTGCTAGTGGGAGTAGGCTTGCTATA
TCTGACAGAGAACATGTCTACCATTTTAGAAAAGCTGGAATGGGAGTCACTCTCA
>Lonchura_punctulata
---------------------AG-TCCAGTATTTGAATGTGAGCTATGCTGG-TGCTGTC
CTCAGTCCTGTCCCGTCCCCAAAGGACAGCCTGGCTCGTGCCCAGCCCT--------GTG
GTGGATTCCACTCAGTTCTCCAGAGGAAGCAACTCTATGTGGTTTCCAAAATATTGGGCC
CTGAATTTTACCACACTTTGTGGGATATTGCCCATGGGGCTGCCCAGGATTTCTTTG---
---------GTTTTTTATCATCTTCCTATTAACCCTGCTAGTGGGAGCAGGCTTGCTATA
TCTGACAGAGAACACGTCTACCATTTTAGAAAAGCTGCAATGGGAGTCGCTCTCA
>Ppoephila_cincta
---------------------AG-TCCAGTATGTGAATGTGAGCTATGCTGG-TGCTGTC
CTCAGTCCTCTCCCCACCCCAAAGGACAGCCTGGCTCGTGCCCAGCCCT--------GTG
GTGGATTCCTCTCAGTTCTCCAGAGGAAAGAATTCTATGTGGTTTCCAAAATATTGGGCC
CTGAGTCTCACCACACTTTGTGGGATATTGCCCATGGGGCTGCCCAGGATTTCTTTGAAC
TTATCTCAGGCTTTTTATTATCTTCCTATTAACCCTGCTAGTGGGAGCAGGCTTGCTATA
TCTGACAGGGAGCATGTCTACCATTTCAGAAAAGCTGCAATGGGAGTCGCTCTCA
>Junco_hyemalis
---------------------AGCTCTGATATTTGAATGTGAGCTGTGCTGGGCGCTGTC
CCCAGCCCTGTCCCCTCCCCAAAGGACAGCCTGGCTCGTGCCCAGCC-T--------GTG
GTGGATTTTTCTCAGCTCTCCAGAGGAAAGAACTCCATGCTGTTTCCAAAATATTGGGCC
CCAAATCTCACCACATTTTGTGGGATATTGCCCACGGGGATGCCCAGGATTTCTTTGGAT
TTATCTCAGGCTTTTTATCATGTTCCTATTAACCCAGCTGGTGGGAGCAGGCTTGCTATA
CCTGACAGAGAATGCCTCTGCTATTTTAGGAAAGCTGCAATGGGAGCCTCTCCCA
>eZHBVl Taeniopygia_guttata
CTGGTGATGCTGATTGAAGGCAG-TCCAGAATGTGAATGTGAGCGATGCTGG-TGCTGTC
CTCAGTCCTCTCCCCGCCCCAAAGGACAGCCTGGCTCGTGCCCAGCCCT--------GTG
GTGGATTCCTCTCAGTTCTCCAGAGGAAAGAACTCTATGTGATTTCCAAAATATTGGGCC
CTGAATCTCACCACACTTTGTGGGATATTGCCCATGGGGCTGCCCAGGATTTCTTTGAAC
TTATCTCAGGTTTTTTATTATCTTCCTATTAACCCTGCTAGTGGGATCAGGCTTGCTATA
TCTGACAGGGAGCATGTCTACCATTTCAGAAAAGCTGCAATGGGAGTCACTCTCAGCCCT
TTTCTCCTCCATCTCTTCTCTCCTGCCCTCGCAGCCAAAACCAGCAGCAGCTGCTCCCAT
GTTTGGACTCTTGCTGATATGGATGACTTCCTCCCCTGCCACCCAAACACTCATCACCTT
AACACAATTGGCCACTCTGGGTGCAATTTTCTCCAAGAGCCGGGTCAGCATGGATAAATC
AGCTCATTCGCCGATGACAAGTGTCAGTTCCTGGGATACAGGATCATCGAATCGAAGAAC
TGCAATAAAGAAAATCAAAGGAATGAAAATATGAAAGGAATGAAGATTAAAGGA
>hfr1
------------------------------------------------------------
------------------------------------------------------------
------------------------------------------------------------
------------------------------------------------------------
------------------------------------------------------------
-------------------------------------------------------GCCCT
TTTCTCCTCCATCT-
>1978F
CTGGTGATGCTGATTGAAGGC---------
