# Supplementary material for: Genomic Fossils Calibrate the Long-Term Evolution of Hepadnaviruses
Source: PLoS Biol. 2010 Sep 28;8(9):e1000495. doi: 10.1371/journal.pbio.1000495 (PMC2946954; doi:10.1371/journal.pbio.1000495)
Supplement: Dataset S5 — Alignment of orthologous eZHBVa and 5′ and 3′ flanking regions (in FASTA format) sequenced in various passerine birds. The 5′ and 3′ ends of eZHBVa correspond to positions 769 and 1012, respectively, of the T. guttata sequence. Positions 504–805 of the J. hyemalis sequence correspond to an endogenous retrovirus solo LTR (closely related to the zebra finch TguERVK9_LTR2g element; [41]) inserted within the region orthologous to eZHBVa. The solo LTR is flanked by a 6-bp target site duplication (GACCTT). The alignment includes the sequence of the primer Scn3b-F, located in the 5′ flanking region of eZHBVa, which corresponds to the fourth exon of a predicted gene homologous to human SCN3B, and that of the primer Scn3b-R, located in the 3′ flanking region of eZHBVa, which corresponds to the third exon of the predicted scn3b gene. Positions 1–59 and 1013–1076 of the T. guttata sequence correspond respectively to the partial sequence of the fourth and third exon of the predicted scn3b gene. (0.01 MB XLS) [file pbio.1000495.s005.txt]

>Cyanomitra_olivaceus
-------------------TTCTCCTTGTTTTCCGATGGAATTGCAAGATAGTCTGTCC-
TGCAGTTGGAGGGAAGGAGGAAAGCACACAGTGTAAAGCCCAGTTTGGGTAAACTCACCT
TTGCTGAATGCCTGGAAGCATCTCTGAGGTAACAAATGTCACCTGTAGATGCTGACAGCA
GGAAACTCCTTGGCACGGGCAGGAGCAAACACCGAGCCTTCCCTGCTCTAAAATCCTACA
CACCCAGCC-----TTCCTGTGTACAAAGAGTGCTCTAATCCAAGCCAAGTGGGTGGAGA
GATGGGAATGGGCCAGGATGAAACCAGACCTTCCAGGAGAACATCTCCACACGGTCCAAA
CCAGCCCCCCTGGAATACTGTGCACTCCCTACCTGCTCTGTGGTGCAAGGGG-CACAGTC
TTGGTGCTCCTAAACACTGCAAGGACTTTGGACAGAGCAAACA-----------------
------------------------------------------------------------
------------------------------------------------------------
------------------------------------------------------------
------------------------------------------------------------
--------CCAACCAGCCCATGGCACAGCAAAGTTCAGCCTTCCTGCACTCT--------
------------------------------------------------------------
------------------------------------------------------------
------------------------------------------------------------
------------------------------------------------------------
------------------------------------------------------------
------------------------------------------------------------
------------------------------------------------------------
------------------------------------------------------------
------------------------------------------------------------
------------------------------------------------------GCTCTG
GGACATGTGAAGAGCTCTGGCAGAACAGATCTCATCTCCAGGGGTTCCACACTTACGCGT
TT-
>Junco_hyemalis
-------------------TTCTCCTTGTTTTCCGATGGAATTGCAAGGTAGTCTGTCC-
TGTAGTTGGGGGGAAGGAGGAAAGCACACAGTGTAAAGGCCAGCTTGGGTAAACCCACCT
TTGCTGAGCTCCTGGAAGCATCTCTGAGGTAACAA-CATCACCTGTGGGTGCTCACAGAG
GGAAACTCCTGGGCACAGGCAGGAGCAAACAC------TTCCCTGCTCCAAAATCCTACA
CAGCCAGCC-----TTCCTTGGTACAAAGAGTGCTCTAATCCCAGCCAAGTGTGTGGAAA
GATGGGAATGGGCCAGGATGAGACCAGACCTTCCAGGAGAGCATCTCCACATGGCCCAAA
CC--------TGGAATAGTGCTCACTCCCTGCCTGGTGTGTGGTGCAAGGGG-CACAGTG
CTGGTGCACCTAAACACTGCAAGGGCTTTGGGCAGAGCAAACA-----------------
------------------------------------------------------------
------------------------------------------------------------
------------------------------------------------------------
------------------------------------------------------------
--------CCAACCAGCCCAAGCCACAGCAAAGTTCA-TCTTCCTGCAGCCTTCCAGCAT
------------GTTTGAATCACTACTCACTCCATCGACCTTTGTTGCCCTGTTCTTCTA
AAGTTCTTCTAAGTTCTTCTAAGCTTTCTGATGTTTACATTTTTGTAATGGAGTTTCTCA
CACACTTTTTATGTAAATGATTGCTTTGCATTCCTTTCTGGAGGAGGAGAGAATTGATTG
ACTGCTGGTTTGACCAGTTTGGTTGGAGAGGTGGCAATTTCATCCTCCAATCCATGGTCA
CTTTTGGAATTCTATAAATATTGGAAATAACCTACACCCTTTTCTGCCTTGGACATCTCA
GAGTGCAAGTGTCATTCATTTCATGTCATATTGCCACAGACCTTATTGAGGATTTCTGGC
AAACTACACAGGGTCT-GTCCCATATTGTGGACGCACTACAGGCTCAGGTTCCTGCTGGT
ACAGAACCAGTTCCTTGGGGTTTTACAGTAGAGGAGGTGAGGCAGAAGGAATTAGTATTA
CACAATTTATTCAATCATCAGGAAGAAAAAATCACCAATTTTAGACCTGATTGTCCTGTG
CTAGCACGGGTCTGTGCACATGTGAGA---------------------------GCTCTG
GGACGTGTGAGGAGCTCCTGCAGAGCTTATCTCACCTCCAGGGGTTCCACACTTACGCGT
TTT
>Lonchura_punctulata
------------------------------------------------------------
------------------------------------------------------------
------------------------------------------------------------
-----------------------------CACGGATTCTTCCTTGTTCCCMATTCTTACA
CACCCAGCCCAGCTTTCCCATGGACAAAGAGTTTTCCAACCCGAGCCAAGTGTGTGGAAA
GGTGGRAATGGGSCAGRATGAAACCAGCCTTTCCAGGAGAGCWTTTCCMCWTGKTCCAAC
CT--------KGGAATACTTT-CACTCCCTACCTGGTGTGTGGTGCAAGGGGGCACAGTC
TTGGTGCTCCTGAACACTGCAAGGAGTTTGGACAGAGCAAACTGACAGAACAAGAGGACA
CAGTCTCAAGCTATGTCATGGGAGGTGCAGGTTGAATATTAGGAAAAAAATTTTCACTGA
AAGAATAGTAAAGCACTGGAATTGTCTTCCCAGGGAGGTGGTGGAATAACCATCTCTGGA
TATGTTTAAAAAAAGACTGGACATGGCACTTGGTGCTATAGTCTATT-GAGGTGTCAGGG
CATGGGTTGGACTTGAT---CTTAGAGGTCTCTTCCAACCTCATTATTCTGTGATTCTGT
GTGAAACGCCAACCAGCCCATGCCATAGCAAAGTTCAGTCTTCCTGCAGTCTTCCAGCCT
------------GTTTTAATCACTACTCACTTTGTCGACATT------------------
------------------------------------------------------------
------------------------------------------------------------
------------------------------------------------------------
------------------------------------------------------------
--------------------------------------------ATTGAGGATTTCTGGC
AAACTGCACAGGGYAT-GTCCCACGCTGTGGACACCCCACAGGCACAGAATGCTGCTGGT
ACAGAACCAGTTCCTTGGGGTTTAACAGTACGTGAGGTCAGGCAGAAGGAATTAGTATCA
CATGATTTATTCAACCATCAGGAAGAAAGAATCACCAATTTTAGACCTGATTCTCCTGCA
CTAGCACGGGTTCATACACA----------------------------------------
------------------------------------------------------------
---
>Chloebia_gouldiae
-------------------TTCTCCTTGTTTTCCGATGGAATTGCAAGATAGTCTGTCC-
TGTGGTTGGAGGGAAGGAGGAAAGCACACAATGTAAAGCCCAGTTTGGGTAAACTCACCT
TTGCTGAACGCCTGGAAGCATCTCTGAGGTAACAAATGTCACCTGTAGATGCTCACAGAG
GGAAACTCATTGGCATAGGCAGGAGCAAACACCGAGTCTTCCCTGCTCCAAAATCCTACA
CACCCAGCCCATCATTCCCATGGACAAAAAGTGCTGAAATCCGAGCCAAGTGTGTGGAAA
GGTGGGAATGGGGCAGGATGAAACCAGACCTTCCA--------------CATGGTCCAAA
CC--------TGGAATACTTTTCACTCCCTACCTGGTGTGTGGTGCAAGGGGGCACAGTC
TTGGTGCTCCTAAACACTGCAAGGACTTTGGACAGAGCCAACTGACAGAACATGAGGACA
GAGTCTCAAGCTACGTCAGGGAAGGTACCGGTTGGATATTAGGAAAAACAATTTCACCAA
AAGAATCATAAAGCACTGGAATTGTCTTCCCAGGGAGGTGGTGGAATCACCATCTCTGGA
TGTG-TTAAAAAAAGACTGGACGTGGCACTGGGTGCTGTAGCCTAGT-GAGATGTCAGGG
CATGGGTTGGACTTGATGATCTCAGAGGTCTCTTCCAACCTCATTTTTCTGTGATTCTGT
GTGAAACACCAACCAGCCCATGCCATAGCAAAGTTCAGTCTTCCTGCAGTCTTCCAGCCT
------------GTTTTAATCTCTACTCACTTTGTTGACCTT------------------
------------------------------------------------------------
------------------------------------------------------------
------------------------------------------------------------
------------------------------------------------------------
--------------------------------------------ATTGAGGATTTCTGGC
AAACTGCACAGGGTAT-GTCCCATGCTGTGGACACCCCACAGGCACAGATTGCTGCTGGT
ACAGAACCAGTTCCTTGGGGATTTACAGTACATGAGGTGAGGCAGGAGGAATTAGTATTA
CATGATTTATTCAATCATCAGGAAGAAAGAATCACCGATTTTATACCTGATTATCCTGTA
CTAGCACGGGTCTATACACACTGGAGA---------------------------GCTC--
---------------------AGGACAGATCTCACCTCCAGGGGTTCCACACTTACGCGT
TTT
>Poephila_cincta
-------------------TTCTCCTTGTTTTCCGATGGAATTGCGAGATAGTCTGTCC-
TGTGGTTAGAGGGAAGGAGGAAAGCACACAATGTAAAGCCCAGTTTGGGTAAACTCACCT
TTGCTGAACGCCTGGAAGCATCTCTGAGGTAACAAACGTCACCTGTAGATGCTCACAGAG
GGAAACTC--TGGCATAGGCAGGAGCAAACACCGAGGCTTCCCTGCTCCACAATCCTACA
CACCCAGCCCAGCCTTCCCATGGACAAAGAGTGCTCTAATCCGAGCCAAGTGTGTGGAAA
GATGGGAATAGGGCAGGATGAAGCCAGACCTTCCAGGAGAGCATCTCCACATGGTCCAAA
CC--------TGGAATACTTTTCACTCCCTACCTGGTGTGGGGTGCAAGGGGGCACAGTC
TTGGTGCTCCTGAACACTGCAAGGACTTTGGGCAGTGCAAACTGGCAGAACAAGAGGACA
CAGTCTCAAGCTATGTCAGGGAAGGTTTAGGTTGGATATTAGGAAAAAAATTTTCACTGA
AAGAATAATAAAGCACTGGAATTGTCTTCCCAGGGAGGTGGTGGAATCACCATCTCTGGA
T----TTAAAAGAAGACAGGACTTGGCACTTGGTGCTATAGTCTAGT-GAGGTGTTAGGG
CATGGGTTGGACTTGATGATCTCAGAGGTCTCTTCCAACCTCATTATTCTGTGATTCTGT
GTGAAACACCAACCAGCCCATGCCATAGCAAAGTTCAGTCTTCCTGCAGTCTTTCAGCCT
------------GTTTTAATCACTACTCACTTTGTCGACATT------------------
------------------------------------------------------------
------------------------------------------------------------
------------------------------------------------------------
------------------------------------------------------------
--------------------------------------------ACTGAGGATTTCTGGC
AGACTGCACAGGGTATTGTCCCATGTTGTGGACACCCCACAGGCACAGATTGCTGCTGGT
ACAGAACCAGTTCCTTGGGGTTTTACAGTACATGAGGTCAGGCAGAAGGAATTAGGATTG
CATGATTTATTCAACCATCAGGAAGAAAGAATCACCAATTTTAGACCTGATTATCCTGTA
CTAGCATGGGTCTATACACCCTTGAGA---------------------------GCTC--
---------------------AGGGCAGATCTCACCTCCAGGGGTTCCACACTTACGCGT
TTT
>eZHBVa Taeniopygia_guttata
CTCCACAGGCACAGCACAGTTCTCCTTGTTTTCCGATGGAATTGCGAGATAGTCTGTCC-
TGTGGTTAGAGGGAAGGAGGAAAGCACACAATGTAAAGCCCACTTTGGGTAAACTCACCT
TTGCTGAATGCCTGGAAGCGTCTCTGAGGTAACAAACGTCACCTGTAGATGCTCACAGAG
GGAAACTC--TGGCATAGGCAGGAGCAAACACCGAGGCTTCCCTGCTCCACAATCCTACA
CACCCAGCCCAGCCTTCCCATGGACAAAGAGTGCTCTGATCCGAGCCAAGTGTGTGGAAA
GATGGGAATAGGGCAGGATGAAGCCAGACCTTCCAGGAGAGCATCTCCACATGGTCCAAA
CC--------TGGAATACTTTTCACTCCCTACCTGGTGTGTGGTGCAAGGGGGCACAGTC
TTGGTGCTCCTGAACACTGCAAGGACTTTGGGCAGTGCAAACTGGCAGAACAAGAGGACA
CAGTCTCAAGCTACGTCAGGGAAGGTTTAGGTTGGATATTAGGAAAAAAATTTTCACTGA
AAGAATAATAAAGCACTGGAATTGTCTTCCCAGGGAGGTGGTGGAATCACCATCTCTGGA
TGTGTTTAAAAGAAGACTGGACATGGCACTTGGTGCTATAGTCTAATTGTGGTGTTAGGG
CACAGGTTGGGTTTGATGATCTCAGAGG-CTCTTCCAACCTCATTATTCTGTGATTCTGT
GTGAAACACCAACCAGCCCATGCCATAGCAAAGTTCAGTCTTCCTGCAGTCTTCCAGCCT
------------GTTTTAATCACTACTCACTTT---------------------------
------------------------------------------------------------
------------------------------------------------------------
------------------------------------------------------------
------------------------------------------------------------
--------------------------------------------ATTGAGGATTTCTGGC
AAACTGCACAGGGTATTGTCCCATGTTGTGGATACCCCACAAGCACAGATTGCTGCTGGT
ACAGAACCAGTTCCTTGGGGTTTTACAGTACATGAGGTCAGGCAGAAGGATTTAGTATTG
CATGATTTATTCAACCATCAGGAAGAAAGAATCCCCAATTTTAGACCTGATTATCCTGTA
CTAGCACAAGTCTATACACCTTTGAGA---------------------------GCTC--
---------------------AGGGCAGATCTCACCTCCAGGGGTTCCACACTTACGCGT
TTTCCTGGGCAGCTTCCTCTG
>Scn3b-F
CTCCACAGGCACAGCACAG
>Scn3b-R
------------------------------------------------------------
------------------------------------------------------------
------------------------------------------------------------
------------------------------------------------------------
------------------------------------------------------------
------------------------------------------------------------
------------------------------------------------------------
------------------------------------------------------------
------------------------------------------------------------
------------------------------------------------------------
------------------------------------------------------------
------------------------------------------------------------
------------------------------------------------------------
------------------------------------------------------------
------------------------------------------------------------
------------------------------------------------------------
------------------------------------------------------------
------------------------------------------------------------
------------------------------------------------------------
------------------------------------------------------------
------------------------------------------------------------
------------------------------------------------------------
------------------------------------------------------------
------------------------------------------------------------
---CCTGGGCAGCTTCCTCTG
