# Supplementary material for: Genomic Fossils Calibrate the Long-Term Evolution of Hepadnaviruses
Source: PLoS Biol. 2010 Sep 28;8(9):e1000495. doi: 10.1371/journal.pbio.1000495 (PMC2946954; doi:10.1371/journal.pbio.1000495)
Supplement: Dataset S6 — Alignment of orthologous eZHBVj and 3′ flanking region (in FASTA format) sequenced in various passerine birds. The 3′ end of eZHBVj corresponds to position 1209 of the T. guttata sequence. The alignment includes the sequence of the primer 8718F, located within eZHBVj, and 8718R, located in the 3′ flanking region of eZHBVj. (0.01 MB XLS) [file pbio.1000495.s006.txt]

>Poephila_cincta
------------------------------------------------------------
------------------------------------------------------------
------------------------------------------------------------
------------------------------------------------------------
------------------------------------------------------------
------------------------------------------------------------
------------------------------------------------------------
------------------------------------------------------------
------------------------------------------------------------
------------------------------------------------------------
------------------------------------------------------------
------------------------------------------------------------
--------------TGTAAAATGTAATTTTGTATTTTCAAAAACTTATTGTGCAGTTTTG
TTGAAAATGCTTGATCACAGATACAAATGGAAAATCAATCTGAAACCATCAATACCAATT
CCCCGGTTAGCAACTGATGCTACCCCCGACATTGGAGCCATATCCCAAAAGACTGGCGGG
TGGTGTCACATCAAATTTTCAAAAGAGAGATATATTCATATGCAGGAATTATTGATGGTT
CTGTGTGCCCGGTTAATGATTAAGCCTAGATCTTTGCTTTGTGATAGTCACTTTGTATTG
CACAAGAAATTTGGGACTTTGCCCTGGTTGTTTGCTCTCTATGCAAACATACTTCTAAAG
AAGACATTGCTGCACTTTATTCCATCCAAATACAACCCTGCAGATGGCCCCACCTGAGGG
AGGCTGTCTGATTGGTCAGAAGTTTATTACTCAAACCTCCAGAAGCCCTTAAATCTACCA
TCCAGGCTA------GGTTAGGTTTAAGATTACTCGAACCTCCTGACGGAGCACAGACAA
GGTGTTTTTACGTCTTTGTATT
>Chloebia_gouldiae
------------------------------------------------------------
------------------------------------------------------------
------------------------------------------------------------
------------------------------------------------------------
------------------------------------------------------------
------------------------------------------------------------
------------------------------------------------------------
------------------------------------------------------------
------------------------------------------------------------
------------------------------------------------------------
------------------------------------------------------------
------------------------------------------------------------
--------------TGTAAAACGTAATTTTGTATTTTCAAAAACTTATCACGCAGTTTTG
TTGAAAATGCTTGATCACAGATACAAATGGAAAATCAATCCAAAACCATCAATACCAATT
CATCGGTTAAAAACTGATGCTACCCCAGACGTTGGAGCCATATCCCATAAGACCTGTGGG
TGGTCTCACATCAAATTCTCAAAAGAGAAACATATTCATATACAGGAATTCTTGATGGTT
CTGTGTGCTAGGTTAATGATTGACCCTAGATCTTTGTTTCATGATAGTCAGTTTGTATGT
CACAAGAAATCTGGGATTTTGCCCTGGTTGTTTGCTCTCTATGCAAACATAGTTCTAAAG
AAGACGTTGATGCAATTTGTTCCATCCAAATACAGCCCTGCAGACGGCCCCACCTGAGGG
AGGCCGCCTGACTGGTCAGAAGAGTATTACTCAAACCTCCAGAAGCCCTTAAATCTGCCA
TCCAGGCTA------GGTTAGGTTTAAGATTACTCAAACCTGCTGACGGAGCACAGACAA
GATGTTTTTATGTTTTTGTATT
>eZHBVj Taeniopygia_guttata 
ACTAATTGTCCTCAGCGGCCTACTGGTTGGCTTTTTCTCGTTGACAAGAATTCTAGAAAT
ATTAAGGAGGCTAGACTGGTGGTGGTCTTCTCTCATTTTTCCCAAGGGAAGAATGGCCTG
TCCTTTCCAAAATACTGGGCACCAAACCTCTGCGCATTGTCCAGGATATTGCCCTTGGAA
ATGTTCTGGGTTTCTTTGGATGTGTCTCAGGTTTTTTATCATCTTCCTATGCAGACTCCT
AGTGCTACTCGGCTTGCTGTTTCCGACAGAGAATGGACCTATTCTTTTAGGAAAGCTCCA
ATGAGGGTCGGTCTTAGCCCTTTTCTCCTCCATCTCTTCAGCACTGCCCTCACAGCCAAA
ATTAGTCACTGGTTTAACATTTGGGCTTTTGCTTATATGGACTTCTTACTCAGCCACCCA
AGACATTGCTACCTTGCTACAGCTAGCCATGCTGTATGCAGTTTTCTCCAGCAACTAGGG
ATCAGAATAAACTATGATAAAGCTACTCCTTCACCGGTGTGTGAGATTCTTTTTCTAGGT
TACAAGATTGACCGTCTGACGATTCAGATCCCGGATGAACAATGGACAAAGACTAGGCAA
AAAATCAAGAAGATTTCTACAACCAAAGAATATGATTGGAAAATCCTTCAGAGACTCGTG
GGACATTTAAATTTCTTAATTCCTTTTACCAGGTTTTCTATATGTGTGTTACAACCTATG
TATCGAGCAATCACTGTAAAATGTAATTTTGTATTTTCAAAAACTTATTGCGCAGTTTTG
TTGAAAATGCTTGATCACAGATACAAATGGAAAATCAATCTGAAACCATCAATACCAATT
CCTCAGTTAGCAACTGATGCTACCCCCGACATTGGAGCCATATCCCAAAAGACTGGCGGG
TGGTCTCACATCAAATTTTCAAAAGAGAGGCATATTCATATGCAGGAATTATTGATGGTT
CTGTGTGCCCGGTTAATGATTAGGCCCAGATCTTTGCTTTGTGATAATCACTTTGTATGT
CACAAGAAATTTGGGACTTTGCCCTGGTTGTTTGCTCTCTATGCAAACATACTTCTAAAG
AAGACGTTGCTGCACTTTGTTCCATCCAAATACAACCCTGCAGATAGCCCCACCTGAGGG
AGGCTGTCTGATTGGTCAGAAGTTTATTATTCAAACCTCCAGAAGCCCTTAAATCTACCA
TCCAGGCTA------GGTTAAGTTTAAGATTACTCGAACCTCCTGACAGAGCACAGACAA
GGTGTTTTTACATCTTTGTATTGCTGTTACTTTATGCTGCG
>8718F
------------------------------------------------------------
------------------------------------------------------------
------------------------------------------------------------
------------------------------------------------------------
------------------------------------------------------------
------------------------------------------------------------
------------------------------------------------------------
------------------------------------------------------------
------------------------------------------------------------
------------------------------------------------------------
------------------------------------------------------------
---------------------------------------------------CAACCTATG
TATCGAGCAATCAC
>8718R
------------------------------------------------------------
------------------------------------------------------------
------------------------------------------------------------
------------------------------------------------------------
------------------------------------------------------------
------------------------------------------------------------
------------------------------------------------------------
------------------------------------------------------------
------------------------------------------------------------
------------------------------------------------------------
------------------------------------------------------------
------------------------------------------------------------
------------------------------------------------------------
------------------------------------------------------------
------------------------------------------------------------
------------------------------------------------------------
------------------------------------------------------------
------------------------------------------------------------
------------------------------------------------------------
------------------------------------------------------------
------------------------------------------------------------
----------------------GCTGTTACTTTATGCTGCG
