# Supplementary material for: Genomic Fossils Calibrate the Long-Term Evolution of Hepadnaviruses
Source: PLoS Biol. 2010 Sep 28;8(9):e1000495. doi: 10.1371/journal.pbio.1000495 (PMC2946954; doi:10.1371/journal.pbio.1000495)
Supplement: Dataset S7 — Alignment (in FASTA format) of the NADH2 partial sequences used to construct the tree in Figure S1. (0.01 MB XLS) [file pbio.1000495.s007.txt]

>Chloebia_gouldiae - this study
TCCTGCAAGGTTCCCCCCTTACCACAGGACTTATCCTATCCACAGCCATAAAACTACCCC
CCATAACACTCCTTTTCATGACTTCCCCCTCCCTAAACCCCACTCTCCTGACCACCATGG
CCATCCTTTCAGCAGGCCTAGGGGGATGAATGGGACTCAACCAAACACAAACCCGAAAAA
TCCTAGCCTTCTCATCCATCTCCCACTTAGGATGAATAGCCATTATCATCTCATACAACC
CCAAACTAACCCTCCTTAACTTCTACCTCTACTCCCTAATAACTGCAGCTGTATTCCTAA
CCCTAAACTCAATCAAAGCCCTAAAACTATCAACCCTGATAACCGCCTGAACAAAAGCCC
CATCACTAAGCGCAATACTACTATTAACCCTACTATCACTTGCAGGACTACCCCCTTTAA

>Lonchura_punctulata - this study
TACTACAAGGATCCCCACTCACCACAGGACTCATCCTATCTACAGTTATAAAACTCCCAC
CCCTAACACTACTCTTCATAACCTCACCTTCCCTAAACCCCACCCTCCTAGTCACCCTAG
CCATCCTCTCAACAGCCCTAGGGGGATGAATAGGACTAAACCAAACACAAACCCGAAAAA
TCCTAGCCTTCTCATCCATCTCCCACCTGGGATGAATGGCCATTATCATCGCATACAACC
CCAAACTCACCCTCCTAAACTTCTATTTATATTCACTAATAACTGCAACCGTATTCATAA
CCCTTAACTCAATAAAAATCCTAAAACTATCAACCCTAATAACCTCATGAACAAAAGCTC
CATCACTAAGCGCAATTCTACTGCTAACCCTATTATCCCTAGCAGGACTACCCCCTATAA

>Junco_hyemalis - this study
TACTCCAAGGCTCCCCCCTCACCACCGGCCTCCTCCTATCCACTATCATGAAACTCCCCC
CAATCACACTACTTTATATAACCTCCCCCTCACTCAACCCCACGCTACTAACCACCCTGG
CCATCTTCTCAACAGCCCTTGGAGGATGAATAGGCCTCAACCAAACACAAGTCCGAAAAA
TCCTGGCCTTTTCTTCTATCTCCCACCTAGGCTGAATAGCAATCATCATCATCTACAACC
CCAAACTCACTCTCCTCAACTTCTACCTGTATACCATGATAACCGCAGCCGTATTCCTCA
CCTTAAACACAATCAAAGTGCTCAAACTATCCACCCTAATGACAACATGAACCAAAATCC
CGTCTTTAAACGCAATACTACTCCTAACCTTACTATCCCTAGCAGGCCTTCCCCCTCTGA

>Cyanomitra_olivaceus - this study
--------------------------------------------------AAACTGCCAC
CCCTCACACTACTCTACATAACCTCACCATCCCTAAACCCCACAGTACTAGTCACCATGG
CTATTCTCTCTGCTGCTGTGGGAGGATGAATGGGACTTAACCAAACACAAATCCGAAAGA
TCATAGCTTTCTCCTCCATCTCCCACCTAGGGTGAATAGCCATCATTCTCACCTACGACC
CTAAACTAACCCTACTCAACTTCTACCTATACACACTGATAACTGCAGCTGTATTTCTCA
CCCTAAACACAATCAAAGCACTAAAACTCCCCACACTAATAACCATATGAACCAAAACTC
CATCCTTAAGCGCAATGCTGCTACTAACCCTCCTCTCCCTAGCAGGACTCCCCCCTCTGA

>Taeniopygia_guttata - this study
TCCTACAAGGGTCTCCCCTTACCACCGGACTCATCCTATCCACAGCCATAAAACTACCAC
CCATAACACTCCTCTTTATAACCTCACCCTCCCTAAACCCTGCCCTTCTGACTACCATAG
CCATCCTCTCAACAGCCCTGGGAGGATGAATAGGACTAAACCAAACACAAGTCCGAAAAG
TCCTAGCCTTCTCATCCATCTCCCACCTAGGATGAATAGCTATCATCATCACGTACAACC
CCAAACTCACCCTCCTCAATTTCTACCTATACACACTAATAACCGCAGCTGTATTCTTAA
CCCTAAACTCAATTAAAGTACTAAAATTATCAACCTTAATAACCGCATGAGCAAAAGCCC
CATCACTAAGCGCAATACTAATACTAACCCTACTATCTCTTGCAGGACTGCCTCCCCTAA

>Poephila_cincta - this study
TACTGCAAGGATCCCCTCTCACTACCGGACTCATCCTATCCACAGCCATAAAACTCCCCC
CCATAACACTTCTCTTCATAACCTCACCCTCTCTAAACCCTACCCTCCTGACTACCATAG
CCATCCTCTCAGCAGCCCTGGGAGGATGAATGGGATTAAACCAAACACAAATCCGAAAAA
TCCTAGCCTTCTCATCCATCTCCCACCTAGGATGAATAGCCATCATCATCACATACAACC
CTAAACTCACCCTACTCAACTTCTACCTCTACACACTAATAACTGCAGCTGTATTCCTAA
CCCTAAACTCAATCAAAGTTCTAAAACTATCAACCCTAATAACCGCATGAACAAAAGCCC
CATCATTAAGCGCAATACTAATATTAACCCTATTATCCCTCGCAGGACTACCCCCCCTAA

>Chloebia_gouldiae - AF407030
TCCTGCAAGGTTCCCCCCTTACCACAGGACTTATCCTATCCACAGCCATAAAACTACCCC
CCATAACACTCCTTTTCATAACTTCCCCCTCCCTAAACCCCACTCTCCTGACCACCATGG
CCATCCTTTCAGCAGGCCTAGGAGGATGAATGGGACTCAACCAAACACAAACCCGAAAAA
TCCTAGCCTTCTCATCCATCTCCCACTTAGGATGAATAGCCATTATCATCTCATACAACC
CCAAACTAACCCTCCTTAACTTCTACCTCTACTCCCTAATAACTGCAGCTGTATTCCTAA
CCCTAAACTCAATCAAAGCCCTAAAACTATCAACCCTGATAACCGCCTGAACAAAAGCCC
CATCACTAAGCGCAATACTACTATTAACCCTACTATCACTTGCAGGACTACCCCCTTTAA

>Lonchura_cucullata - AF407026
TACTACAAGGCTCCCCCCTAACCACCGGACTTATTCTATCCACAGCCATAAAACTTCCCC
CCATGACCCTACTCTTCATAACTTCACCCTCCCTAAACTCCACTCTCCTAGTCACCATAG
CTATTCTCTCAACAGCCCTGGGAGGGTGAATAGGGTTAAATCAAACACAAACCCGAAAAA
TCCTAGCCTTCTCATCTATCTCTCACCTAGGATGAATAGCCATCATCATTACGTACAACC
CTAAACTAACCCTACTAAATTTCTATCTATATGCACTAATAACTGCAACCGTATTCCTGA
CCCTAAACTCAATTAAAGTCCTAAAGCTATCCACCCTCATAACTGCATGAACAAAAGCCC
CATCACTAAGTGCCATACTACTGCTAACTCTGCTATCACTTGCAGGATTACCTCCCCTAA

>Junco_hyemalis - AY138936
TACTCCAAGGCTCCCCCCTCACCACCGGCCTCCTCCTATCCACTATCATGAAACTCCCCC
CAATCACACTACTTTATATAACCTCCCCCTCACTCAACCCCACGCTACTAACCACCCTGG
CCATCTTCTCAACAGCCCTTGGAGGATGAATAGGCCTCAACCAAACACAAGTCCGAAAAA
TCCTGGCCTTTTCTTCTATCTCCCACCTAGGCTGAATANCAATCATCATCATCTACAACC
CCAAACTCACTCTCCTCAACTTCTACCTGTATACCATGATAACCGCAGCCGTATTCCTCA
CCTTAAACACAATCAAAGTGCTCAAACTATCCACCCTAATGACAACATGAACCAAAATCC
CGTCTTTAAACGCAATACTACTCCTAACCTTACTATCCCTAGCAGGCCTTCCCCCTCTGA

>Poephila_guttata - DQ422742
TCCTACAAGGGTCTCCCCTTACCACCGGACTCATCCTATCCACAGCCATAAAACTACCAC
CCATAACACTCCTCTTTATAACCTCACCCTCCCTAAACCCTGCCCTTCTGACTACCATAG
CCATCCTCTCAACAGCCCTGGGAGGATGAATAGGACTAAACCAAACACAAGTCCGAAAAG
TCCTAGCCTTCTCATCCATCTCCCACCTAGGATGAATAGCTATCATCATCACGTACAACC
CCAAACTCACCCTCCTCAATTTCTACCTATACACACTAATAACCGCAGCTGTATTCTTAA
CCCTAAACTCAATTAAAGTACTAAAATTATCAACCTTAATAACCGCATGAGCAAAAGCCC
CATCACTAAGCGCAATACTAATACTAACTCTATTATCTCTTGCAGGACTGCCTCCCCTAA

>Cyanomitra_obscura - GQ145298
TGCTTCAAGGCTCACCACTAACTACTGGCCTTCTCCTGTCCACAGCTATAAAACTGCCAC
CCCTCACACTACTCTACATAACCTCACCATCCCTAAACCCCACAGTACTAGTCACCATGG
CTATTCTCTCTGCTGCTGTGGGAGGATGAATGGGACTTAACCAAACACAAATCCGAAAGA
TCATAGCTTTCTCCTCCATCTCCCACCTAGGGTGAATAGCCATCATTCTCACCTACGACC
CTAAACTAACCCTACTCAACTTCTACCTATACACACTGATAACTGCAGCTGTATTTCTCA
CCCTAAACACAATCAAAGCACTAAAACTCCCCACACTAATAACCATATGAACCAAAACTC
CATCCTTAAGCGCAATGCTGCTACTAACCCTCCTCTCCCTAGCAGGACTCCCCCCTCTGA

>Turdus_philomenos - GQ369700
TTTTGCAAGGCTCCTCCCTAATTACTGGCCTACTCCTCTCCACAGCCATAAAATTCCCAC
CAATTACCCTATTCTTCATAACCTCCCAATCACTAAACCCCACCCCATTAATCACTATGG
CTATTCTCTCCGCAGCCCTAGGAGGGTGAATAGGACTAAACCAGACACAAACCCGAAAAA
TCCTGGCCTTCTCATCCATCTCCCACCTAGGCTGAATAACCATCATCCTCGTCTACAGCC
CAAAACTAGCCCTTCTGAATTTCTACTTATACGTTCTATTAACTGCAGCCGTCTTCCTAA
CCCTGAACTCAACCAAAACTTTAAGCCTCTCTGCCTTAATGACCACCTGAACAAAAACCC
CAGCGCTAAGCGCGATACTAATGCTCACCTTACTTTCACTTGCAGGGCTTCCTCCTCTGA

>Coracina_papuensis - EF052780
TACTTCAAGGTTCTCCCCTAATCACCGGTCTTCTTCTATCAACAGTAATGAAATTCCCAC
CAATTACACTGCTCTACATAACATCCCAGTCACTAAACCCCACACTACTAGTAACCATAG
CTATCCTTTCTGCAGCCCTAGGAGGATGAATAGGCCTAAACCAAACACAAACCCGAAAAA
TCATGGCCTTTTCATCCATTTCACACCTAGGCTGAATGACCATCATCATCATCTACAGCC
CCAAACTAGCACTACTCAACTTCTACTTATACGCTACAATAACCGCAGCCGTATTCCTAA
CCCTTAACTCAATCAAAGCCCTAAAACTGACAACTCTCATAACCGCATGAACGAAAGCAC
CATCACTTAGTGCAATTCTCCTACTTACCCTCCTATCACTTGCCGGCCTCCCCCCCTTAA

>Gallus_gallus - EU845754
TACTCCAAGGCTCCTCCCTAATCACTGCCCTACTACTCTCCACCCTAATAAAACTCCCCC
CAATCACACTCCTCCTCCTAACATCACAGTCTCTTAATACCACCTTACTCACCCTCCTAG
CAATCTCCTCCACCCTAATCGGAGGCTGAATGGGCCTAAACCAAACACAAACACGAAAAA
TCCTAGCCTTCTCATCCATCTCCCATTTAGGATGAATAATTATAATTATCTCCTATAACC
CACAACTCACTATTCTCACCTTCATCCTCTACACAATTATGACCTCAACTGTATTCCTAT
CCCTAGCCCAAATCAAAGTCCTAAAACTGTCAACAATACTCATCTCATGAACTAAAACCC
CAATACTAAATGCAACTGTAATACTAACCCTCCTCTCCCTAGCTGGCCTCCCACCATTAA

>Parus_major - EU166961
TACTCCAAGGCTCCCCCCTTATCACAGGCCTCCTCCTATCCACAGCCATAAAATTCCCAC
CAATCACCCTCCTCTTCATAACCTCCCCATCGCTCAACCCCATCTTACTCACCACCATGG
CCATCCTCTCCGCAGCCCTAGGAGGCTGAATGGGCCTAAACCAAACCCAAACCCGCAAAA
TCCTAGCCTTCTCCTCCATCTCTCACCTAGGTTGAATAGCCATAATCCTAGTCTACGATC
CCAAACTCACCCTACTAAACTTCTACCTATATACCCTAATCACTGCAGCCGGATTCCTAA
CTCTAAACACCATCAAAGCCCTAAACCTATCCACACTAATAACTACATGAACAAAAACCC
CATCACTAAGCGCAACCCTCCTATTAACCCTACTATCCCTTGCAGGACTTTCCCCTCTAA

>Pycnonotus_taivanus - FJ378536
TGTTACAAGGATCTCCCCTTATTACCGGTCTCCTCCTATCTACAATAATAAAATTCCCCC
CAATCACACTGCTATTCATAACATCCCCATCACTAAACTCAACCCTGCTAACTTGCATAG
CCCTTCTTTCCACCGCCCTAGGGGGATGAATAGGACTAAACCAGACACAAATTCGAAAGA
TTCTGGCCTTCTCTTCCATCTCTCATCTAGGATGAATAGCCATCATTATCACCTACAACC
CCAAACTTACCTTACTGAACTTCTACCTATACGCACTAATAACTGCAACTGTATTCCTAG
CCCTAAACTCAATCAAGGCCTCAAAATTATCCACCCTAATAACTACATGAACAAAAATCC
CACCACTAAGCGCCACCCTACTTCTAGCACTGCTGTCCCTAGCAGGCCTTCCCCCCCTAA

>Poephila_cincta - AY323595
------------------------------------------------------------
------------------------------------------------------------
----------------------------------------------ACAAATCCGAAAAA
TCCTAGCCTTCTCATCCATCTCCCACCTAGGATGAATAGCCATCATCATCACATACAACC
CTAAACTCACCCTACTCAACTTCTACCTCTACACACTAATAACTGCAGCTGTATTCCTAA
CCCTAAACTCAATCAAAGTTCTAAAACTATCAACCCTAATAACCGCATGAACAAAAGCCC
CATCATTAAGCGCAATACTAATACTAACCCTATTATCCCTCGCAGGACTACCCCCCCTAA
